# Supplementary material for: Automated Conditional Screening of Multiple Escherichia coli Strains in Parallel Adaptive Fed-Batch Cultivations
Source: Bioengineering (Basel). 2020 Nov 11;7(4):145. doi: 10.3390/bioengineering7040145 (PMC7711848; doi:10.3390/bioengineering7040145)
Supplement: Supplementary file 1 [file bioengineering-07-00145-s001.zip]

Archive with 2 entries (2 files):
- Hans_2020_Supplementary.pdf
- Hans_2020_Supplementary_Table_S1_Measurments.xlsx
